# Supplementary material for: The Predictive Value of Systemic Immune-Inflammation Index on Bladder Recurrence on Upper Tract Urothelial Carcinoma Outcomes after Radical Nephroureterectomy
Source: J Clin Med. 2021 Nov 12;10(22):5273. doi: 10.3390/jcm10225273 (PMC8623909; doi:10.3390/jcm10225273)
Supplement: Supplementary file 1 [file jcm-10-05273-s001.zip]

Archive with 1 entries (1 files):
- jcm-1397282-supplementary.pdf
